# Supplementary material for: Integrating Genetic Variants and Expression Profiles of Pharmacogenes to Investigate Resistance to Antidepressant Treatment
Source: Medicina (Kaunas). 2026 May 15;62(5):965. doi: 10.3390/medicina62050965 (PMC13209118; doi:10.3390/medicina62050965)
Supplement: Supplementary file 1 [file medicina-62-00965-s001.zip]

Archive with 1 entries (1 files):
- medicina-4219167-supplementary.xlsx
